# Supplementary material for: HDR Endorectal/Endoluminal Brachytherapy Boost in Rectal Organ Preservation: A Systematic Review and Meta-Analysis
Source: Cancers (Basel). 2026 May 6;18(9):1494. doi: 10.3390/cancers18091494 (PMC13163075; doi:10.3390/cancers18091494)
Supplement: Supplementary file 1 [file cancers-18-01494-s001.zip]

Archive with 4 entries (2 files):
- cancers-4284886-supplementary/
- cancers-4284886-supplementary/cancers-4284886-suppl-conversion/
- cancers-4284886-supplementary/cancers-4284886-suppl-conversion/cancers-4284886-suppl-conversion.pdf
- cancers-4284886-supplementary/cancers-4284886-suppl-conversion/PRISMA_2020_checklist_completed-2026.05.06.pdf
